# Supplementary material for: Identification of drought-responsive microRNAs in Medicago truncatula by genome-wide high-throughput sequencing
Source: BMC Genomics. 2011 Jul 15;12:367. doi: 10.1186/1471-2164-12-367 (PMC3160423; doi:10.1186/1471-2164-12-367)
Supplement: Additional file 1 — The miRNA abundance of non-conserved miRNA families in control (CK) and drought stress (DS) libraries. [file 1471-2164-12-367-S1.XLS]

## Sheet: Sheet1
Additional file 1- The miRNA abundance of non-conserved miRNA families in control (CK) and drought stress (DS) libraries
miRNA family	Abundant in CK	Abundant in DS
mtr-miR1507	4497	6130
mtr-miR1509	928	521
mtr-miR1510	3601	2707
mtr-miR2086	7604	5410
mtr-miR2087	104	101
mtr-miR2088	4120	3668
mtr-miR2089	109	346
mtr-miR2111	7417	14063
mtr-miR2118	1571	5380
mtr-miR2119	148	78
mtr-miR2199	2320	4235
mtr-miR2585	216	255
mtr-miR2590	36	36
mtr-miR2591	6	7
mtr-miR2592	1594	1283
mtr-miR2593	92	103
mtr-miR2595	1	7
mtr-miR2597	360	253
mtr-miR2601	13	10
mtr-miR2604	15	18
mtr-miR2606	3	13
mtr-miR2610	20	12
mtr-miR2613	4	7
mtr-miR2619	26	21
mtr-miR2620	125	115
mtr-miR2628	18	30
mtr-miR2629	17	9
mtr-miR2630	694	479
mtr-miR2633	27	22
mtr-miR2634	11	6
mtr-miR2643	172	189
mtr-miR2645	29	34
mtr-miR2648	5	9
mtr-miR2651	135	198
mtr-miR2652	77	95
mtr-miR2654	1	7
mtr-miR2661	935	1664
mtr-miR2666	99	95
mtr-miR2667	13	10
mtr-miR2668	66	55
mtr-miR2671	237	220
mtr-miR2675	28	36
mtr-miR2676	18	37
mtr-miR2679	45	33
