# Supplementary material for: Identification of drought-responsive microRNAs in Medicago truncatula by genome-wide high-throughput sequencing
Source: BMC Genomics. 2011 Jul 15;12:367. doi: 10.1186/1471-2164-12-367 (PMC3160423; doi:10.1186/1471-2164-12-367)
Supplement: Additional file 2 — Potential miRNA candidates without miRNA*s in M. truncatula. [file 1471-2164-12-367-S2.XLS]

## Sheet: Sheet1
Additional file 2- Potential miRNA candidates without miRNA*s in M.truncatula
Number	Sequence (5'-3')	Location
NO1	ugcuguaguuccuucggcgau	AC135504:98274:98340:+
NO2	aguucaaauacauggauugga	AC145023:51777:51895:-
NO3	uagacucgaagcucaacggcgu	AC145023:73857:74172:-
NO4	ccaacuguacacccauaccaac	AC146565:87378:87639:-
NO5	uuuuuuuauuaaucaacggcaa	AC147714:105190:105342:-
NO6	ucugaugcgcaaaggaguagaa	AC148178:59970:60076:+
NO7	uugaagggcaucacuacauuug	AC225611:8663:8889:+
NO8	aaaucaaucauagggcauguc	AC229727:148320:148451:+
NO9	uagggcaucacucuauuggca	AC229727:153870:153979:+
NO10	uagggcaucacucuauuggca	AC233658:22685:22784:+
NO11	uuaaaugaaugaaccuagaau	AC233661:113062:113161:-
NO12	gcgugaagggagucaagcagg	AC233669:28227:28331:-
NO13	ugcauuugcaccugcacuuuc	AC235487:38438:38596:-
NO14	ugaacagaaagaacauuuggc	MtChr1:4456050:4456199:+
NO15	ccacaucaauggucguuggau	MtChr1:7085305:7085637:+
NO16	ccacaucaauggucguuggau	MtChr1:7085597:7085753:+
NO17	aacaucauguuggaguguugg	MtChr1:15339772:15339858:-
NO18	aggaaccaaaaguagugauugaa	MtChr1:19325921:19326258:-
NO19	uagggacuaaauugaugguuu	MtChr1:20590139:20590242:+
NO20	ugaauaggaaacgaguacuuug	MtChr1:24529491:24529583:+
NO21	aaaauggggacgggguggaaa	MtChr1:27920805:27920991:-
NO22	auauguuuugauucuuuggca	MtChr2:1553694:1553862:-
NO23	uggcaaguuugaauuuaccuca	MtChr2:3087826:3087956:+
NO24	uagggacuaaauugaugguuu	MtChr2:5714460:5714588:+
NO25	uugggggccaaaacugcuaca	MtChr2:6571830:6571981:+
NO26	ucagguauagaagaagugaagu	MtChr2:11988853:11989208:-
NO27	ucaucagguauagaagaagug	MtChr2:11988856:11989203:+
NO28	uaguaaguauuuguaucgucuc	MtChr2:12371529:12371713:-
NO29	uagguauuuuaaggagcacguu	MtChr2:14733540:14733786:+
NO30	ucguagacuuuucgagcacgag	MtChr2:15335329:15335533:+
NO31	aauaagauugucucaaaaguu	MtChr2:17089566:17089706:-
NO32	uuuccgguuuuucccccugua	MtChr2:18953088:18953250:+
NO33	ugugacgacauaccuuauuug	MtChr2:26794746:26794861:-
NO34	acaaaugaucauuuauagggc	MtChr2:27883360:27883460:+
NO35	gcagaaauguguagaauauuaua	MtChr2:29939493:29939696:+
NO36	aggaaggaagaagaugaagaaag	MtChr2:30219278:30219564:+
NO37	aggaaggaagaagaugaagaaag	MtChr2:30359998:30360283:-
NO38	cauuuauuuuguauggacgucga	MtChr2:30491048:30491353:+
NO39	acaaagacauuggaaggcuua	MtChr3:570349:570450:+
NO40	ucugaugcgcaaaggaguagaa	MtChr3:743050:743156:-
NO41	uuauggaaauaagcugaaaau	MtChr3:2580465:2580543:-
NO42	uugaagggcaucacuacauuug	MtChr3:3847339:3847564:+
NO43	uaugaagcacggauacagacac	MtChr3:3877957:3878089:+
NO44	aggcacaaguuaacaugacccuu	MtChr3:4466485:4466690:-
NO45	ugggcagagaaaucgugaggc	MtChr3:5392183:5392284:-
NO46	gaagaagaguuggguaaugaa	MtChr3:5584625:5584811:-
NO47	ugaagaagaguuggguaauga	MtChr3:5584626:5584810:-
NO48	ucauuguaaacaagcugggca	MtChr3:5681992:5682219:+
NO49	gggagauuaugguaacucaau	MtChr3:6070562:6070631:-
NO50	aggcacaaguuaacaugacccuu	MtChr3:6646042:6646239:-
NO51	ucauuguaaacaagcugggca	MtChr3:6722857:6723187:-
NO52	ugggagauuaugguaacucaa	MtChr3:6737090:6737161:+
NO53	ggcagauuguuauuggaugacu	MtChr3:6777313:6777576:-
NO54	ugaauaggaaacgaguacuuug	MtChr3:7689079:7689170:+
NO55	agaaggguuuauuguagaagc	MtChr3:8320715:8320863:+
NO56	ucuugauuugaaagauggugc	MtChr3:8501538:8501609:-
NO57	uuauuugugacacaugcuuuu	MtChr3:8616167:8616228:+
NO58	caaggcagcaagaucuaacuc	MtChr3:10717952:10718036:+
NO59	cgcggaguagagcaacuugguag	MtChr3:11985219:11985441:+
NO60	uugaucaaggacuuugcauc	MtChr3:17525745:17525848:-
NO61	ugugaagaugcaugacuuggu	MtChr3:17603755:17604020:+
NO62	aaauguugcuucgucuguauug	MtChr3:19857788:19858152:+
NO63	aaauguugcuucgucuguauug	MtChr3:19865610:19865974:+
NO64	uugggggccaaaacugcuaca	MtChr3:20270811:20270892:-
NO65	caaaacuguuuuggaccguca	MtChr3:20286897:20287063:-
NO66	uaaauguguuggaauuaagguu	MtChr3:22378942:22379061:+
NO67	uuaaucuaggaaauuacacu	MtChr3:22788835:22788934:+
NO68	uggagauggacguguagguca	MtChr3:24113113:24113362:-
NO69	uggauagcugaaggguuugug	MtChr3:26278677:26278794:-
NO70	ugacaaguuugaauuuacccca	MtChr3:29065529:29065806:+
NO71	ugacaaguuugaauuuacccca	MtChr3:29240720:29240997:+
NO72	caaggcagcaagaucuaacuc	MtChr3:30989654:30989735:-
NO73	cgagccgaaucaauaucacuc	MtChr3:31011147:31011299:+
NO74	aguuuaacucaguugguaag	MtChr3:35567211:35567428:+
NO75	uggcaaguuugaauuuaccuca	MtChr3:37388905:37389038:-
NO76	uggaacauugggaaugccggu	MtChr3:37389041:37389232:-
NO77	uaagccaaggaugacuugccug	MtChr3:39982865:39982981:+
NO78	uuguaguaccguuggauuuaa	MtChr3:43506376:43506738:-
NO79	uuuuugucaucgaaggguuuuu	MtChr4:769606:769717:+
NO80	aacgauuaucgauauagugac	MtChr4:1918373:1918528:-
NO81	ucauuuggucuuggaugucac	MtChr4:2072462:2072750:-
NO82	uggagcagcugaagauucuaa	MtChr4:2073130:2073229:-
NO83	ucuaucuucaggggacauuuug	MtChr4:3267842:3267941:-
NO84	gaaagugaaucucuugagcuu	MtChr4:3328647:3328802:-
NO85	ucuaucuucaggggacauuuug	MtChr4:3401577:3401676:-
NO86	cuacugaaugagaaccgucau	MtChr4:3791946:3792073:-
NO87	uuaagauguguguugcuagca	MtChr4:4283746:4283909:-
NO88	uuaaaauuaaauguugguaua	MtChr4:5265741:5265958:-
NO89	uggagcaaguaucaaugacaacc	MtChr4:9833172:9833489:+
NO90	aaauguugcuucgucuguauug	MtChr4:10074469:10074833:+
NO91	ugaauuggccugaggacaugcc	MtChr4:10197686:10197848:+
NO92	uuuacaucuguggcaguuuug	MtChr4:11552954:11553062:+
NO93	aggaaccaaaaguagugauugaa	MtChr4:11630883:11631097:-
NO94	uuuggaacagauguacaagcaa	MtChr4:14288050:14288145:+
NO95	ugcagcuguaaggacuauuaaa	MtChr4:15615382:15615516:+
NO96	uuagcaacugaagagcgucau	MtChr4:16313599:16313709:+
NO97	uuagaacaaagauacaagcaaa	MtChr4:17568989:17569084:-
NO98	uuuuuuuauuaaucaacggcaa	MtChr4:17656630:17656781:-
NO99	uggcaaguuugaauuuaccuca	MtChr4:18239825:18239954:+
NO100	ugaugacggaagaaauccaaa	MtChr4:23199944:23200064:-
NO101	auauguuuugauucuuuggca	MtChr4:27330690:27330862:+
NO102	auauguuuugauucuuuggca	MtChr4:27440432:27440604:+
NO103	agggacuaaauugaugguuua	MtChr4:31585516:31585800:-
NO104	uagggacuaaauugaugguuu	MtChr4:32193383:32193629:-
NO105	uugcaccuauugaugaaucau	MtChr4:33800759:33800865:+
NO106	uggagauggacguguagguca	MtChr4:36593322:36593571:+
NO107	ugaauaggaaacgaguacuuug	MtChr5:2833650:2833741:-
NO108	caaggcagcaagaucuaacuc	MtChr5:5205615:5205696:+
NO109	gaaaagacucguauugguuu	MtChr5:5648013:5648114:+
NO110	uagggacuaaauugaugguuu	MtChr5:13512112:13512278:+
NO111	uugaagggcaucacuacauuug	MtChr5:20766656:20766881:-
NO112	ucaggcuuuguugggauccgau	MtChr5:24203297:24203372:+
NO113	ugacauuuugcuccagauuca	MtChr5:26007972:26008074:+
NO114	caaggcagcaagaucuaacuc	MtChr5:27116092:27116177:-
NO115	cgaccggauucucagacgggu	MtChr5:29214454:29214535:+
NO116	ugaauaggaaacgaguacuuug	MtChr5:29398501:29398592:-
NO117	ugaauaggaaacgaguacuuug	MtChr5:29460782:29460873:+
NO118	uuugagguugagcuacuuuca	MtChr5:29771542:29771718:+
NO119	uuauggaaauaagcugaaaau	MtChr5:30432031:30432097:-
NO120	aaaugacucgguuauuaugg	MtChr5:32509584:32509874:-
NO121	uagccaaugggaauaacagau	MtChr5:38320548:38320669:-
NO122	uuuggaauggcgguaauggaa	MtChr5:42368735:42368997:+
NO123	ucgcuuggugcaggucgggaa	MtChr5:42554714:42554808:+
NO124	uuauggaaauaagcugaaaau	MtChr6:226537:226611:-
NO125	uguggauuagacucggcguua	MtChr6:865385:865465:+
NO126	ugaauaggaaacgaguacuuug	MtChr6:3460626:3460717:-
NO127	ugaauaggaaacgaguacuuug	MtChr6:3558321:3558412:+
NO128	auauuugaugguguucuaugc	MtChr6:4526696:4526780:+
NO129	ucauucacucgaucgguacauc	MtChr6:4744364:4744468:+
NO130	ugccggcucaaugaaugcggag	MtChr6:4747428:4747538:+
NO131	ugacuugauugcaaacaauga	MtChr6:5565522:5565719:+
NO132	uaaaauuauagauugcucuug	MtChr6:6142149:6142344:-
NO133	uuugguauuucgucgauuugau	MtChr6:9197233:9197383:-
NO134	uugguuuuaaaguuguuugua	MtChr6:9392502:9392807:-
NO135	uuuuugucaucgaaggguuuuu	MtChr6:12036266:12036378:-
NO136	ucgguguugacuugucggugu	MtChr6:13820336:13820508:+
NO137	aacgaaguagguuauggcguc	MtChr6:15807952:15808076:+
NO138	aacgaaguagguuauggcguc	MtChr6:15886298:15886422:+
NO139	ugaauaggaaacgaguacuuug	MtChr6:19904433:19904524:+
NO140	ucucugguugggaucuacgug	MtChr6:21760250:21760386:+
NO141	uuauggaaauaagcugaaaau	MtChr6:22744510:22744651:-
NO142	uuaugcaaguagauaagcuca	MtChr7:857949:858052:+
NO143	ucauuguagaguaaguuagcg	MtChr7:3965305:3965413:-
NO144	uugcugaagaugcuacugagaa	MtChr7:5220289:5220379:+
NO145	cagauuuauagauaguagauac	MtChr7:5296689:5296980:+
NO146	uggacuucaugcugauauugg	MtChr7:6720280:6720435:-
NO147	uggacuucaugcugauauugg	MtChr7:6720395:6720549:-
NO148	ugaauaggaaacgaguacuuug	MtChr7:7482464:7482555:-
NO149	uagguauuuuaaggagcacguu	MtChr7:8764206:8764452:-
NO150	uacauuuucuucuuuaugucu	MtChr7:8976648:8976768:+
NO151	uuaaaauucauuggacucuac	MtChr7:11007198:11007277:-
NO152	uuaugccaguagauaagcuua	MtChr7:11573870:11574177:+
NO153	uaaucugcauccugagguuua	MtChr7:14281013:14281096:-
NO154	uaaucugcauccugagguuua	MtChr7:14315266:14315349:-
NO155	uaaucugcauccugagguuua	MtChr7:14338355:14338533:-
NO156	aaaaggauacuuauuaaugg	MtChr7:16038104:16038211:+
NO157	gugagcucuaaccacuagacuac	MtChr7:18134146:18134500:+
NO158	aggaaccaaaaguagugauugaa	MtChr7:19809376:19809706:-
NO159	uuuaauuuauauacaucguca	MtChr7:23256953:23257081:+
NO160	uucuuguagauguguuuggcu	MtChr7:25239424:25239634:-
NO161	uagggacuaaauugaugguuu	MtChr7:27161438:27161671:+
NO162	ugacagguuugaauuuaucuc	MtChr7:28361042:28361172:+
NO163	ucuuauaaauaggaccggaaa	MtChr7:28612125:28612266:-
NO164	ucugaugcgcaaaggaguagaa	MtChr7:29151729:29151835:-
NO165	uaaggagcauugauuggauuca	MtChr7:32199478:32199722:+
NO166	uuacgagauguagauaauuaaa	MtChr7:32199804:32199957:-
NO167	uggaaaaguggagcacgugca	MtChr7:32934885:32934979:+
NO168	aaaguaguaacuuugacuuggaa	MtChr7:33974501:33974608:+
NO169	ugaauaggaaacgaguacuuug	MtChr7:34561625:34561716:+
NO170	aauuaggagaucucaaggcaa	MtChr8:66171:66372:-
NO171	uugagcuuuucaguuggcaug	MtChr8:1967753:1967878:-
NO172	uggacuucaugcugauauugg	MtChr8:2115654:2115808:-
NO173	ucuuugaacaaccagaaagga	MtChr8:4654278:4654378:+
NO174	uuaaaugaaugaaccuagaau	MtChr8:7852211:7852310:-
NO175	uuaaaugaaugaaccuagaau	MtChr8:8035503:8035602:+
NO176	aucgugucacgauuggacgcccu	MtChr8:12779792:12779939:+
NO177	aucgugucacgauuggacgcccu	MtChr8:12853574:12853721:+
NO178	ugaauaggaaacgaguacuuug	MtChr8:13963626:13963717:-
NO179	ugaauaggaaacgaguacuuug	MtChr8:13997044:13997136:-
NO180	uccaauguaaucuaggccuac	MtChr8:14739713:14739810:-
NO181	ucagaaauggcugauaaaauaa	MtChr8:18112658:18112928:+
NO182	ugaagguagaucguugccaau	MtChr8:18503419:18503747:+
NO183	caaggcagcaagaucuaacuc	MtChr8:19531443:19531526:+
NO184	agcuuuuuugauagccuaacu	MtChr8:22435642:22435721:-
NO185	acaaaugaucauuuauagggc	MtChr8:25253267:25253353:+
NO186	auaaagcugugggaagauaca	MtChr8:28089566:28089685:-
NO187	aauaaaauuuaaguauggacuaa	MtChr8:29984806:29984990:+
NO188	ugaaaguguggagaguagauu	MtChr8:30661381:30661520:+
NO189	caauuaaguugcgcaagugua	MtChr8:33061312:33061408:-
NO190	aggaaccaaaaguagugauugaa	MtChr8:33962954:33963292:-
NO191	uucugacuuagaggcguucag	MtChr8:34763081:34763413:+
NO192	ucugaugcgcaaaggaguagaa	MtChr8:35819870:35819976:-
NO193	ugagcaggagugugaaucuuuc	AC233160:31997:32130:+
NO194	uaggcaugggauaguagggaa	AC235678:65780:65900:+
NO195	ugccuggcucccugcaugcca	AC233669:28217:28329:-
NO196	aaugcauaauauauguaagu	MtChr1:1206006:1206128:+
NO197	uguggagucuuuugcaugaag	MtChr1:13930170:13930390:-
NO198	gcagaaauguguagaauauuaua	MtChr1:10973868:10974070:+
NO199	uacgcaggagagaugaugccg	MtChr2:26174768:26174858:+
NO200	ugugaaugaugcgggagcuaa	MtChr3:19914558:19914683:+
NO201	ugauagagcuagaccaucggag	MtChr3:1410979:1411077:-
NO202	ucaacaaacucagaauugaag	MtChr4:30207074:30207182:+
NO203	uggacaacaacucaucuucaa	MtChr6:13021051:13021176:+
NO204	agacgguugagauuugguguc	MtChr6:6899485:6899558:-
NO205	uaaucugcauccugagguuua	MtChr7:14338128:14338214:-
NO206	uguggagucuuuugcaugaag	MtChr7:32097011:32097233:-
NO207	uaaucugcauccugagguuua	MtChr7:14296926:14297119:-
NO208	uaaucugcauccugagguuua	MtChr7:14315630:14315736:-
NO209	uaaucugcauccugagguuua	MtChr7:14330993:14331127:-
