# Supplementary material for: Identification of drought-responsive microRNAs in Medicago truncatula by genome-wide high-throughput sequencing
Source: BMC Genomics. 2011 Jul 15;12:367. doi: 10.1186/1471-2164-12-367 (PMC3160423; doi:10.1186/1471-2164-12-367)
Supplement: Additional file 4 — Known miRNAs in response to drought stress. [file 1471-2164-12-367-S4.XLS]

## Sheet: Sheet1
Additional file 4- Known miRNAs in response to drought stress
miRNAs	Sequence (5'-3')	Normalized expression of CK	Normalized expression of DS	Fold-change	p-value
mtr-miR164a-c	uggagaagcagggcacgugca	425.062	249.617	-1.70286	7.47e-67
mtr-miR169g,j	cagccaaggaugacuugccgg	11.5261	4.7649	-2.41896	1.7e-05
mtr-miR171c	ugauugagccgugccaauauu	11.9933	7.2241	-1.66018	0.0056
mtr-miR396a	uuccacagcuuucuugaacuu	396.714	241.163	-1.645	8.21e-56
mtr-miR398b,c	uguguucucaggucgccccug	6.2303	3.6889	-1.68893	0.0408
mtr-miR399k	ugccaaagaagauuugcccug	2.3364	5.9945	2.5657	0.0012
mtr-miR1510a	cggaggauuagguaaaacaac	262.763	118.353	-2.22017	7.04e-81
mtr-miR2089	uuaccuauuccaccaauuccau	16.9776	53.182	3.13248	2.71e-29
mtr-miR2111a-f,h-s	uaaucugcauccugagguuua	64.3279	119.736	1.86134	1.4e-25
mtr-miR2111g	agccucggagugcggauuauc	7.1648	11.6816	1.63042	0.0082
mtr-miR2118	uuaccgauuccacccauuccua	244.695	826.933	3.37944	0
Expression of control (CK) and drought stress (DS) was normalized on the basis of 1 M reads.
