# Supplementary material for: Identification of drought-responsive microRNAs in Medicago truncatula by genome-wide high-throughput sequencing
Source: BMC Genomics. 2011 Jul 15;12:367. doi: 10.1186/1471-2164-12-367 (PMC3160423; doi:10.1186/1471-2164-12-367)
Supplement: Additional file 5 — The primers designed for RT-qPCR. [file 1471-2164-12-367-S5.XLS]

## Sheet: Sheet1
Additional file 5- The primers designed for RT-qPCR
miRNAs or U6	Specific primer (5' to 3')
mtr-miR164a-c	TGGAGAAGCAGGGCACGT
mtr-miR169g,j	CAGCCAAGGATGACTTGCC
mtr-miR171c	TGATTGAGCCGTGCCAATATT
mtr-miR396a	GTTCCACAGCTTTCTTGAACTT
mtr-miR398b,c	TGTGTTCTCAGGTCGCCCC
mtr-miR399k	TGCCAAAGAAGATTTGCCCTG
mtr-miR1510a	CCGGAGGATTAGGTAAAACAAC
mtr-miR2089	TTACCTATTCCACCAATTCCAT
mtr-miR2111a-f,h-s	GGTAATCTGCATCCTGAGGTTTA
mtr-miR2111g	AGCCTCGGAGTGCGGATTA
mtr-miR2111u,v	GGTAATCTGCATCCTGAGGTTTA
mtr-miR2118	TTACCGATTCCACCCATTCCT
mtr-miR4414a	AGCTGCTGACTCGTTGGTTC
mtr-miR5274b	GATATGACGGAGTGTAAATGCC
mtr-miR5554a-c	GTGTGCATCTTGAACAATGGTAT
mtr-miR5558	GGCTTTTCCAATTCTAAGTCTATC
U6	GAGAAGATTAGCATGGCCCCT
